# Supplementary material for: Metabolite Profiling and Dipeptidyl Peptidase IV Inhibitory Activity of Coreopsis Cultivars in Different Mutations
Source: Plants (Basel). 2021 Aug 12;10(8):1661. doi: 10.3390/plants10081661 (PMC8401970; doi:10.3390/plants10081661)
Supplement: Supplementary file 1 [file plants-10-01661-s001.zip]

Archive with 1 entries (1 files):
- plants-1327139-supplementary.pdf
